# Supplementary material for: What, if anything, can be considered an amodal sensory dimension?
Source: Psychon Bull Rev. 2024 Feb 21;31(5):1915–33. doi: 10.3758/s13423-023-02447-3 (PMC11543734; doi:10.3758/s13423-023-02447-3)
Supplement: Supplementary file 1 — Supplementary Table 1 (Xlsx 34.1 KB) [file 13423_2023_2447_MOESM1_ESM.xlsx]

## Sheet: Foglio 1 - scopus-2
Supplemaentary Table. List of sources that include the term 'amodal' in the title published since 1970. The results were obtained using Scopus with the following parameters: Period: 1970-2023; Discplines: Psychology, Neuroscience; Keyword: 'Amodal' in title only. In the third column,the source is labelled according to the distinction we have proposed between different categorizations of amodal, n…
Authors	Title	Categories of amodal	Year	Source title	Volume	Issue	Page start	Page end	Page count	Cited by	DOI	Document Type
Chow J.K.; Palmeri T.J.; Pluck G.; Gauthier I.	Evidence for an amodal domain-general object recognition ability	Amodal cognitive processes	2023	Cognition	238					0	10.1016/j.cognition.2023.105542	Article
Frijns H.A.; Schürer O.; Koeszegi S.T.	Communication models in human–robot interaction: An Asymmetric MODel of ALterity in Human–Robot Interaction (AMODAL-HRI)	Term used as an acronym	2023	International Journal of Social Robotics	15	3	473	500	27	4	10.1007/s12369-021-00785-7	Article
Overgaard S.	Amodal Completion and the Impurity of Perception	Amodal completion	2022	Phenomenology and Mind	22		126	137	11	0	10.17454/pam-2210	Article
Martínez M.	The development of multisensory perception of temporal amodal information	Amodal relations	2022	Moving and Interacting in Infancy and Early Childhood: An Embodied, Intersubjective, and Multimodal Approach to the Interpersonal World			161	206	45	0	10.1007/978-3-031-08923-7_6	Book chapter
Ushitani T.	Amodal completion, and recognizing the meaning of cognitive diversity	Amodal completion	2021	Comparative Cognition: Commonalities and Diversity			3	13	10	0	10.1007/978-981-16-2028-7_1	Book chapter
Battaglini L.; Ghiani A.	Motion behind occluder: Amodal perception and visual motion extrapolation	Amodal completion	2021	Visual Cognition	29	8	475	499	24	6	10.1080/13506285.2021.1943094	Article
Michel C.	Overcoming the modal/amodal dichotomy of concepts	Amodal cognitive processes	2021	Phenomenology and the Cognitive Sciences	20	4	655	677	22	7	10.1007/s11097-020-09678-y	Article
Ellinghaus R.; Giel S.; Ulrich R.; Bausenhart K.M.	Humans integrate duration information across sensory modalities: Evidence for an amodal internal reference of time	Amodal cognitive processes	2021	Journal of Experimental Psychology: Learning Memory and Cognition	47	8	1205	1225	20	2	10.1037/xlm0001002	Article
Martínez-Huertas J.Á.; Jorge-Botana G.; Luzón J.M.; Olmos R.	Redundancy, isomorphism, and propagative mechanisms between emotional and amodal representations of words: A computational study	Amodal cognitive processes	2021	Memory and Cognition	49	2	219	234	15	4	10.3758/s13421-020-01086-6	Article
Yan C.; Pérez-Bellido A.; de Lange F.P.	Amodal completion instead of predictive coding can explain activity suppression of early visual cortex during illusory shape perception	Amodal completion	2021	Journal of Vision	21	5	1	14	13	1	10.1167/JOV.21.5.13	Article
van Lier R.; Ekroll V.	A conceptual playground between perception and cognition: Introduction to the Special Issue on amodal completion	Amodal completion	2020	i-Perception	11	4				3	10.1177/2041669520939108	Article
Berndt E.; Dudschig C.; Kaup B.	Green as a cbemcuru: Modal as well as amodal color cues can help to solve anagrams	Amodal completion	2020	Psychological Research	84	2	491	501	10	4	10.1007/s00426-018-1055-y	Article
Luo Q.; Ma H.; Tang L.; Wang Y.; Xiong R.	3D-SSD: Learning hierarchical features from RGB-D images for amodal 3D object detection	Use term to mean without modality (i.e., word cue rather than colour patch)	2020	Neurocomputing	378		364	374	10	29	10.1016/j.neucom.2019.10.025	Article
Gerbino W.	Amodal completion revisited	Amodal completion	2020	i-Perception	11	4				8	10.1177/2041669520937323	Article
Wajnerman Paz A.	Using neural response properties to draw the distinction between modal and amodal representations	Amodal cognitive processes	2019	Philosophical Psychology	32	3	301	331	30	3	10.1080/09515089.2018.1563677	Article
Scherzer T.R.; Faul F.	From Michotte until today: Why the dichotomous classification of modal and amodal completions is inadequate	Amodal completion	2019	i-Perception	10	3				7	10.1177/2041669519841639	Review
Thielen J.; Bosch S.E.; van Leeuwen T.M.; van Gerven M.A.J.; van Lier R.	Neuroimaging findings on amodal completion: A review	Amodal completion	2019	i-Perception	10	2				20	10.1177/2041669519840047	Review
Pinna B.; Conti L.	The limiting case of amodal completion: The phenomenal salience and the role of contrast polarity	Amodal completion	2019	Brain Sciences	9	6				5	10.3390/brainsci9060149	Article
Tyler C.W.	Dynamic amodal completion through the magic wand illusion	Amodal completion	2019	i-Perception	10	6				3	10.1177/2041669519895028	Article
Roncato S.	Saturn and its rings: Four centuries of imperfect amodal completion	Amodal completion	2019	i-Perception	10	1				2	10.1177/2041669518822084	Article
Lin K.-Y.; Chan S.-H.	When senses meet functions: An amodal stage in conceptual processing	Amodal cognitive processes	2019	Journal of Cognitive Psychology	31	1	64	75	11	3	10.1080/20445911.2018.1560299	Article
Chen Y.; Chen K.; Ding J.; Zhang Y.; Yang Q.; Lv Y.; Guo Q.; Han Z.	Neural substrates of amodal and modality-specific semantic processing within the temporal lobe: A lesion-behavior mapping study of semantic dementia	Amodal cognitive processes	2019	Cortex	120		78	91	13	4	10.1016/j.cortex.2019.05.014	Article
Anstis S.	Amodal presence and the bounce/stream illusion	Amodal completion	2018	i-Perception	9	4				3	10.1177/2041669518791833	Article
Chen S.; Schnabl L.; Müller H.J.; Conci M.	Amodal completion of a target template enhances attentional guidance in visual search	Amodal completion	2018	i-Perception	9	4				6	10.1177/2041669518796240	Article
Bingham G.P.; Snapp-Childs W.; Zhu Q.	Information about relative phase in bimanual coordination is modality specific (not amodal), but kinesthesis and vision can teach one another	Amodal cognitive processes	2018	Human Movement Science	60		98	106	8	8	10.1016/j.humov.2018.05.010	Article
Yun X.; Hazenberg S.J.; van Lier R.	Temporal properties of amodal completion: Influences of knowledge	Amodal completion	2018	Vision Research	145		21	30	9	11	10.1016/j.visres.2018.02.011	Article
Andan Q.; Bat-El O.; Brentari D.; Berent I.	ANCHORING is amodal: Evidence from a signed language	Amodal cognitive processes	2018	Cognition	180		279	283	4	4	10.1016/j.cognition.2018.07.016	Article
Yun X.; Hazenberg S.J.; van Lier R.	Investigating local and global effects of surface colours and contours in amodal completion	Amodal completion	2018	Visual Cognition	26	8	608	623	15	0	10.1080/13506285.2018.1526244	Article
He Z.J.; Ooi T.L.; Su Y.R.	Perceptual mechanisms underlying amodal surface integration of 3-D stereoscopic stimuli	Amodal relations	2018	Vision Research	143		66	81	15	2	10.1016/j.visres.2017.10.005	Article
Kiritani Y.; Kawasaki A.; Chang I.	Cut of clothes maximizes the effect of amodal completion to make you look thinner	Amodal completion	2018	i-Perception	9	6				3	10.1177/2041669518815705	Article
Nanay B.	The importance of amodal completion in everyday perception	Amodal completion	2018	i-Perception	9	4				31	10.1177/2041669518788887	Article
Ekroll V.; Mertens K.; Wagemans J.	Amodal volume completion and the thin building illusion	Amodal completion	2018	i-Perception	9	3				13	10.1177/2041669518781875	Article
Tse P.U.	Modal and amodal completion in the artwork of Coles Phillips	Amodal completion	2017	Perception	46	9	1011	1013	2	3	10.1177/0301006617699666	Editorial
Lallier M.; Molinaro N.; Lizarazu M.; Bourguignon M.; Carreiras M.	Amodal atypical neural oscillatory activity in dyslexia: A cross-linguistic perspective	Amodal cognitive processes	2017	Clinical Psychological Science	5	2	379	401	22	27	10.1177/2167702616670119	Review
Inderelst L.	Logoi and Pathêmata: Aristotle and the modal/amodal distinction in modern theories of concepts	Amodal relations	2017	Logoi and Pathêmata: Aristotle and the Modal/Amodal Distinction in Modern Theories of Concepts			1	304	303	0	10.3726/b10798	Book
McLaurin K.A.; Booze R.M.; Mactutus C.F.	Temporal processsing demands in the HIV-1 transgenic rat: Amodal gating and implications for diagnostics	Amodal cognitive processes	2017	International Journal of Developmental Neuroscience	57		12	20	8	17	10.1016/j.ijdevneu.2016.11.004	Article
Lavan N.	Commentary: "Hearing faces and seeing voices": Amodal coding of person identity in the human brain	Amodal cognitive processes	2017	Frontiers in Neuroscience	11	MAY				1	10.3389/fnins.2017.00303	Note
Machery E.	The amodal brain and the offloading hypothesis	Amodal cognitive processes	2016	Psychonomic Bulletin and Review	23	4	1090	1095	5	29	10.3758/s13423-015-0878-4	Article
Chen S.; Müller H.J.; Conci M.	Amodal completion in visual working memory	Amodal completion	2016	Journal of Experimental Psychology: Human Perception and Performance	42	9	1344	1353	9	12	10.1037/xhp0000231	Article
Spehar B.; Halim V.A.	Created unequal: Temporal dynamics of modal and amodal boundary interpolation	Amodal completion	2016	Vision Research	126		97	108	11	7	10.1016/j.visres.2015.10.006	Article
Williams J.T.; Darcy I.; Newman S.D.	Modality-specific processing precedes amodal linguistic processing during L2 sign language acquisition: A longitudinal study	Amodal cognitive processes	2016	Cortex	75		56	67	11	17	10.1016/j.cortex.2015.11.015	Article
Scherzer T.R.; Ekroll V.	Partial modal completion under occlusion: What do modal and amodal percepts represent?	Amodal completion	2015	Journal of Vision	15	1	1	20	19	15	10.1167/15.1.22	Article
Beth T.; Ekroll V.	The curious influence of timing on the magical experience evoked by conjuring tricks involving false transfer: decay of amodal object permanence?	Amodal completion	2015	Psychological Research	79	4	513	522	9	21	10.1007/s00426-014-0584-2	Article
Emmanouil T.A.; Ro T.	Amodal completion of unconsciously presented objects	Amodal completion	2014	Psychonomic Bulletin and Review	21	5	1188	1194	6	10	10.3758/s13423-014-0590-9	Article
Kim J.; Jeng K.; Anderson B.L.	Amodal completion is modulated by lightness similarity	Amodal completion	2014	Attention, Perception, and Psychophysics	76	1	98	111	13	4	10.3758/s13414-013-0540-z	Article
Hazenberg S.J.; Jongsma M.L.A.; Koning A.; van Lier R.	Differential familiarity effects in amodal completion: Support from behavioral and electrophysiological measurements	Amodal completion	2014	Journal of Experimental Psychology: Human Perception and Performance	40	2	669	684	15	16	10.1037/a0034689	Article
Smith A.C.; Monaghan P.; Huettig F.	Literacy effects on language and vision: Emergent effects from an amodal shared resource (ASR) computational model	Amodal cognitive processes	2014	Cognitive Psychology	75		28	54	26	13	10.1016/j.cogpsych.2014.07.002	Article
Tamber-Rosenau B.J.; Dux P.E.; Tombu M.N.; Asplund C.L.; Marois R.	Amodal processing in human prefrontal cortex	Amodal cognitive processes	2013	Journal of Neuroscience	33	28	11573	11587	14	36	10.1523/JNEUROSCI.4601-12.2013	Article
Michotte A.; Thinès G.; Crabbé G.	Phenomenal permanence: Amodal completion of perceptual structures	Amodal completion	2013	Michotte's Experimental Phenomenology of Perception			140	167	27	1	10.4324/9781315889979	Book chapter
Smith A.C.; Monaghan P.; Huettig F.	An amodal shared resource model of language-mediated visual attention	Amodal cognitive processes	2013	Frontiers in Psychology	4	AUG				11	10.3389/fpsyg.2013.00528	Article
Lewkowicz D.J.; Pons F.	Recognition of amodal language identity emerges in infancy	Amodal cognitive processes	2013	International Journal of Behavioral Development	37	2	90	94	4	28	10.1177/0165025412467582	Article
Fairhall S.L.; Caramazza A.	Brain regions that represent amodal conceptual knowledge	Amodal cognitive processes	2013	Journal of Neuroscience	33	25	10552	10558	6	181	10.1523/JNEUROSCI.0051-13.2013	Article
Kraebel K.S.	Redundant amodal properties facilitate operant learning in 3-month-old infants	Amodal relations	2012	Infant Behavior and Development	35	1	12	21	9	12	10.1016/j.infbeh.2011.09.009	Article
Pinna B.	The role of amodal completion in shape formation: Some new shape phenomena	Amodal completion	2012	Perception	41	11	1336	1354	18	7	10.1068/p7331	Article
Kim S.-H.; Feldman J.; Singh M.	Curved apparent motion induced by amodal completion	Amodal completion	2012	Attention, Perception, and Psychophysics	74	2	350	364	14	8	10.3758/s13414-011-0237-0	Article
Kraebel K.S.; Armstrong K.	Mismatching amodal redundancy inhibits operant learning in 5-month-old infants	Amodal relations	2012	Infant Behavior and Development	35	3	360	368	8	1	10.1016/j.infbeh.2012.04.004	Article
Anderson B.L.; Schmid A.C.	The role of amodal surface completion in stereoscopic transparency	Amodal completion	2012	Frontiers in Psychology	3	SEP				3	10.3389/fpsyg.2012.00351	Article
Dadam J.; Albertazzi L.; Canal L.; Micciolo R.	Amodal completion of boundaries in coloured surfaces	Amodal completion	2012	Psychologia	55	4	227	245	18	4	10.2117/psysoc.2012.227	Article
Fujita K.; Nakamura N.; Sakai A.; Watanabe S.; Ushitani T.	Amodal completion and illusory perception in birds and primates	Amodal completion	2012	How Animals See the World: Comparative Behavior, Biology, and Evolution of Vision						8	10.1093/acprof:oso/9780195334654.003.0008	Book chapter
Wolfe J.M.; Reijnen E.; Horowitz T.S.; Pedersini R.; Pinto Y.; Hulleman J.	How does our search engine "see" the world? The case of amodal completion	Amodal completion	2011	Attention, Perception, and Psychophysics	73	4	1054	1064	10	7	10.3758/s13414-011-0103-0	Article
Gainotti G.	The organization and dissolution of semantic-conceptual knowledge: Is the 'amodal hub' the only plausible model?	Amodal cognitive processes	2011	Brain and Cognition	75	3	299	309	10	49	10.1016/j.bandc.2010.12.001	Article
Takashima M.; Kanazawa S.; Yamaguchi M.K.; Shiina K.	Amodal completion in infants: Straight continuity versus symmetry	Amodal completion	2011	Japanese Psychological Research	53	1	103	108	5	0	10.1111/j.1468-5884.2010.00450.x	Article
Darmaillacq A.-S.; Dickel L.; Rahmani N.; Shashar N.	Do reef fish, Variola louti and scarus niger, Perform amodal completion? evidence from a field study	Amodal completion	2011	Journal of Comparative Psychology	125	3	273	277	4	19	10.1037/a0024295	Article
Yeul Bae G.; Flombaum J.I.	Amodal causal capture in the tunnel effect	Amodal completion	2011	Perception	40	1	74	90	16	13	10.1068/p6836	Article
Rostron J.	On amodal perception and language in art therapy with autism	Unclear usage	2010	International Journal of Art Therapy: Inscape	15	1	36	49	13	9	10.1080/17454831003751024	Article
Lallier M.; Donnadieu S.; Berger C.; Valdois S.	A case study of developmental phonological dyslexia: Is the attentional deficit in the perception of rapid stimuli sequences amodal?	Amodal cognitive processes	2010	Cortex	46	2	231	241	10	61	10.1016/j.cortex.2009.03.014	Article
Van Doren L.; Dupont P.; De Grauwe S.; Peeters R.; Vandenberghe R.	The amodal system for conscious word and picture identification in the absence of a semantic task	Amodal cognitive processes	2010	NeuroImage	49	4	3295	3307	12	31	10.1016/j.neuroimage.2009.12.005	Article
Lallier M.; Tainturier M.-J.; Dering B.; Donnadieu S.; Valdois S.; Thierry G.	Behavioral and ERP evidence for amodal sluggish attentional shifting in developmental dyslexia	Amodal cognitive processes	2010	Neuropsychologia	48	14	4125	4135	10	74	10.1016/j.neuropsychologia.2010.09.027	Article
Nagasaka Y.; Brooks D.I.; Wasserman E.A.	Amodal completion in bonobos	Amodal completion	2010	Learning and Motivation	41	3	174	186	12	5	10.1016/j.lmot.2010.04.003	Article
Tvardíková K.; Fuchs R.	Tits use amodal completion in predator recognition: A field experiment	Amodal completion	2010	Animal Cognition	13	4	609	615	6	22	10.1007/s10071-010-0311-3	Article
Pobric G.; Jefferies E.; Lambon Ralph M.A.	Amodal semantic representations depend on both anterior temporal lobes: Evidence from repetitive transcranial magnetic stimulation	Amodal cognitive processes	2010	Neuropsychologia	48	5	1336	1342	6	180	10.1016/j.neuropsychologia.2009.12.036	Article
Nakamura N.; Watanabe S.; Betsuyaku T.; Fujita K.	Do bantams (Gallus gallus domesticus) Experience amodal completion? An analysis of visual search performance	Amodal completion	2010	Journal of Comparative Psychology	124	3	331	335	4	8	10.1037/a0019459	Article
Takashima M.; Fujii T.; Shiina K.	Amodal completion is not completed only behind the occluder	Amodal completion	2009	Perception	38	9	1410	1412	2	5	10.1068/p6478	Article
Chen J.; Liu B.; Chen B.; Fang F.	Time course of amodal completion in face perception	Amodal completion	2009	Vision Research	49	7	752	758	6	25	10.1016/j.visres.2009.02.005	Article
Giudice N.A.; Klatzky R.L.; Loomis J.M.	Evidence for amodal representations after bimodal learning: Integration of haptic-visual layouts into a common spatial image	Amodal cognitive processes	2009	Spatial Cognition and Computation	9	4	287	304	17	30	10.1080/13875860903305664	Article
Raisig S.; Welke T.; Hagendorf H.; van der Meer E.	Insights into knowledge representation: The influence of amodal and perceptual variables on event knowledge retrieval from memory	Amodal cognitive processes	2009	Cognitive Science	33	7	1252	1266	14	17	10.1111/j.1551-6709.2009.01044.x	Article
Vrins S.; de Wit T.C.J.; van Lier R.	Bricks, butter, and slices of cucumber: Investigating semantic influences in amodal completion	Amodal completion	2009	Perception	38	1	17	29	12	33	10.1068/p6018	Article
Shirama A.; Ishiguchi A.	Eccentricity-dependent influence of amodal completion on visual search	Amodal completion	2009	Shinrigaku Kenkyu	80	2	114	122	8	1	10.4992/jjpsy.80.114	Article
Brodeur M.; Lepore F.; Bacon B.A.; Debruille B.J.	Simultaneous completions of modal and amodal figures: Visual evoked potentials reveal asymmetrical interference effects	Amodal completion	2009	Visual Cognition	17	5	632	654	22	3	10.1080/13506280802003640	Article
Dolata J.K.; Davis B.L.; MacNeilage P.F.	Characteristics of the rhythmic organization of vocal babbling: Implications for an amodal linguistic rhythm	Amodal cognitive processes	2008	Infant Behavior and Development	31	3	422	431	9	22	10.1016/j.infbeh.2007.12.014	Article
Pinna B.	A new perceptual problem: The amodal completion of color	Amodal completion	2008	Visual Neuroscience	25	3	415	422	7	16	10.1017/S0952523808080553	Conference paper
Vachon F.; Tremblay S.	Modality-specific and amodal sources of interference in the attentional blink	Amodal cognitive processes	2008	Perception and Psychophysics	70	6	1000	1015	15	17	10.3758/PP.70.6.1000	Article
Nagasaka Y.; Wasserman E.A.	Amodal completion of moving objects by pigeons	Amodal completion	2008	Perception	37	4	557	570	13	16	10.1068/p5899	Article
Albert M.K.	Mechanisms of modal and amodal interpolation	Amodal completion	2007	Psychological Review	114	2	455	468	13	25	10.1037/0033-295X.114.2.455	Article
Albert M.K.	"Mechanisms of modal and amodal interpolation": Postscript	Amodal completion	2007	Psychological Review	114	2	468	469	1	3	10.1037/0033-295X.114.2.468	Review
Weigelt S.; Singer W.; Muckli L.	Separate cortical stages in amodal completion revealed by functional magnetic resonance adaptation	Amodal completion	2007	BMC Neuroscience	8					28	10.1186/1471-2202-8-70	Article
Nagasaka Y.; Lazareva O.F.; Wasserman E.A.	Prior experience affects amodal completion in pigeons	Amodal completion	2007	Perception and Psychophysics	69	4	596	605	9	27	10.3758/BF03193917	Article
Bertamini M.; Hulleman J.	Amodal completion and visual holes (static and moving)	Amodal completion	2006	Acta Psychologica	123	1-2	55	72	17	21	10.1016/j.actpsy.2006.04.006	Article
Aust U.; Huber L.	Does the use of natural stimuli facilitate amodal completion in pigeons?	Amodal completion	2006	Perception	35	3	333	349	16	28	10.1068/p5233	Article
Otsuka Y.; Kanazawa S.; Yamaguchi M.K.	Development of modal and amodal completion in infants	Amodal completion	2006	Perception	35	9	1251	1264	13	13	10.1068/p5258	Article
Hou F.; Lu H.; Zhou Y.; Liu Z.	Amodal completion impairs stereoacuity discrimination	Amodal completion	2006	Vision Research	46	13	2061	2068	7	14	10.1016/j.visres.2005.12.010	Article
Plomp G.; Liu L.; Van Leeuwen C.; Ioannides A.A.	The "mosaic stage" in amodal completion as characterized by magnetoencephalography responses	Amodal completion	2006	Journal of Cognitive Neuroscience	18	8	1394	1405	11	10	10.1162/jocn.2006.18.8.1394	Article
Féron J.; Gentaz E.; Streri A.	Evidence of amodal representation of small numbers across visuo-tactile modalities in 5-month-old infants	Amodal relations	2006	Cognitive Development	21	2	81	92	11	45	10.1016/j.cogdev.2006.01.005	Article
Arnell K.M.	Visual, auditory, and cross-modality dual-task costs: Electrophysiological evidence for an amodal bottleneck on working memory consolidation	Amodal cognitive processes	2006	Perception and Psychophysics	68	3	447	457	10	35	10.3758/BF03193689	Article
de Wit T.C.J.; Bauer M.; Oostenveld R.; Fries P.; van Lier R.	Cortical responses to contextual influences in amodal completion	Amodal completion	2006	NeuroImage	32	4	1815	1825	10	20	10.1016/j.neuroimage.2006.05.008	Article
Grove P.M.; Ben Sachtler W.L.; Gillam B.J.	Amodal completion with background determines depth from monocular gap stereopsis	Amodal completion	2006	Vision Research	46	22	3771	3774	3	5	10.1016/j.visres.2006.06.020	Article
Nuerk H.-C.; Wood G.; Willmes K.	The universal SNARC effect: The association between number magnitude and space is amodal	Amodal relations	2005	Experimental Psychology	52	3	187	194	7	166	10.1027/1618-3169.52.3.187	Article
Mitsudo H.; Nakamizo S.	Evidence for the correcting-mechanism explanation of the Kanizsa amodal shrinkage	Amodal completion	2005	Perception	34	3	289	303	14	3	10.1068/p5178	Article
Lee H.; Vecera S.P.	Visual cognition influences early vision: The role of visual short-term memory in amodal completion	Amodal completion	2005	Psychological Science	16	10	763	768	5	27	10.1111/j.1467-9280.2005.01611.x	Article
Meehan S.; Singhal A.; Fowler B.	The late Nd reflects a memory trace containing amodal spatial information	Amodal relations	2005	Psychophysiology	42	5	531	539	8	4	10.1111/j.1469-8986.2005.00309.x	Article
Coccia M.; Bartolini M.; Luzzi S.; Provinciali L.; Lambon Ralph M.A.	Semantic memory is an amodal, dynamic system: Evidence from the interaction of naming and object use in semantic dementia	Amodal cognitive processes	2004	Cognitive Neuropsychology	21	5	513	527	14	105	10.1080/02643290342000113	Article
Pinna B.; Ehrenstein W.H.; Spillmann L.	Illusory contours and surfaces without amodal completion and depth stratification	Amodal completion	2004	Vision Research	44	16	1851	1855	4	8	10.1016/j.visres.2004.02.013	Article
Kavšek M.	The influence of context on amodal completion in 5- and 7-month-old infants	Amodal completion	2004	Journal of Cognition and Development	5	2	159	184	25	9	10.1207/s15327647jcd0502_1	Article
Kim J.; Davis C.; Krins P.	Amodal processing of visual speech as revealed by priming	Amodal cognitive processes	2004	Cognition	93	1	B39	B47	8	30	10.1016/j.cognition.2003.11.003	Article
Plomp G.; Nakatani C.; Bonnardel V.; Van Leeuwen C.	Amodal completion as reflected by gaze durations	Amodal completion	2004	Perception	33	10	1185	1200	15	11	10.1068/p5342x	Article
Hanakawa T.; Honda M.; Hallett M.	Amodal imagery in rostral premotor areas	Amodal cognitive processes	2004	Behavioral and Brain Sciences	27	3	406	407	1	8	10.1017/S0140525X04310095	Article
Rauschenberger R.; Peterson M.A.; Mosca F.; Bruno N.	Amodal completion in visual search: Preemption or context effects?	Amodal completion	2004	Psychological Science	15	5	351	355	4	37	10.1111/j.0956-7976.2004.00682.x	Article
Davies W.M.	Amodal or perceptual symbol systems: A false dichotomy?	Amodal cognitive processes	2004	Behavioral and Brain Sciences	27	1	162	164	2	1	10.1017/s0140525x0425004x	Article
Murray M.M.; Foxe D.M.; Javitt D.C.; Foxe J.J.	Setting boundaries: Brain dynamics of modal and amodal illusory shape completion in humans	Amodal completion	2004	Journal of Neuroscience	24	31	6898	6903	5	148	10.1523/JNEUROSCI.1996-04.2004	Article
Singh M.	Modal and amodal completion generate different shapes	Amodal completion	2004	Psychological Science	15	7	454	459	5	59	10.1111/j.0956-7976.2004.00701.x	Article
Nagasaka Y.; Hori K.; Osada Y.	Perception of transparency and amodal completion in pigeons	Amodal completion	2003	Journal of Vision	3	9	481a			0	10.1167/3.9.481	Article
Curran T.; Dien J.	Differentiating amodal familiarity from modality-specific memory processes: An ERP study	Amodal cognitive processes	2003	Psychophysiology	40	6	979	988	9	116	10.1111/1469-8986.00116	Conference paper
Bacon B.A.; Mamassian P.	Amodal completion and the perception of depth without binocular correspondence	Amodal completion	2002	Perception	31	9	1037	1045	8	12	10.1068/p3305	Article
Bahrick L.E.	Generalization of learning in three-and-a-half-month-old infants on the basis of amodal relations	Amodal relations	2002	Child Development	73	3	667	681	14	29	10.1111/1467-8624.00431	Review
Rauschenberger R.; Peterson M.A.; Mosca F.; Bruno N.	A modified search task investigates an alternative to the two-stage model of amodal completion	Amodal completion	2002	Journal of Vision	2	7	680a			0	10.1167/2.7.680	Review
Singh M.	The role of convexity and part structure in modal and amodal completion	Amodal completion	2002	Journal of Vision	2	7	81a			0	10.1167/2.7.81	Article
Schulz M.F.; Rauschenberger R.; Peterson M.A.	Amodal completion in passively viewed displays: A priming study	Amodal completion	2002	Journal of Vision	2	7	681a			0	10.1167/2.7.681	Article
Sekuler A.B.; Murray R.F.	9. Amodal completion: A case study in grouping	Amodal completion	2001	Advances in Psychology	130	C	265	293	28	19	10.1016/S0166-4115(01)80029-7	Book chapter
Murray R.F.; Sekuler A.B.; Bennett P.J.	Time course of amodal completion revealed by a shape discrimination task	Amodal completion	2001	Psychonomic Bulletin and Review	8	4	713	720	7	50	10.3758/BF03196208	Article
Mace W.M.	Amodal specifying information: Where is occlusion?	Amodal completion	2001	Behavioral and Brain Sciences	24	2	226	227	1	0	10.1017/S0140525X0136394X	Note
de Wit T.C.J.; van Lier R.J.	Priming amodal completion of quasi-regular forms	Amodal completion	2001	Journal of Vision	1	3	393a			0	10.1167/1.3.393	Article
Wolf N.S.; Gales M.E.; Shane E.; Shane M.	The developmental trajectory from amodal perception to empathy and communication: The role of mirror neurons in this process	Amodal cognitive processes	2001	Psychoanalytic Inquiry	21	1	94	112	18	53	10.1080/07351692109348925	Article
Fantoni C.; Gerbino W.	Probing the amodal completion of asymmetrically occluded angles: A test of interpolation models	Amodal completion	2001	Journal of Vision	1	3	461a			4	10.1167/1.3.461	Article
Hernandez-Reif M.; Bahrick L.E.	The development of visual-tactual perception of objects: Amodal relations provide the basis for learning arbitrary relations	Amodal relations	2001	Infancy	2	1	51	72	21	42	10.1207/S15327078IN0201_4	Article
Miller C.T.; Dibble E.; Hauser M.D.	Amodal completion of acoustic signals by a nonhuman primate	Amodal completion	2001	Nature Neuroscience	4	8	783	784	1	68	10.1038/90481	Article
Kraebel K.S.; Spear N.E.	Infant rats are more likely than adolescents to orient differentially to amodal (intensity-based) features of single-element and compound stimuli	Amodal relations	2000	Developmental Psychobiology	36	1	49	66	17	14	10.1002/(SICI)1098-2302(200001)36:1<49::AID-DEV6>3.0.CO;2-B	Article
Greene H.H.; Brown J.M.	Amodal completion and localization	Amodal completion	2000	Vision Research	40	4	383	390	7	2	10.1016/S0042-6989(99)00186-8	Article
Sinico M.	Tunnel effect: The problem of amodal shrinkage and the influence of length and apparent depth of the moving object on the entry-exit interval; [Effetto tunnel: Il problema della contrazione amodale e l'influenza della lunghezza e della profonditÀ' apparente del mobile sull'entry-exit interval]	Amodal completion	2000	Ricerche di Psicologia	24	2	85	105	20	0		Review
Corballis P.M.; Fendrich R.; Shapley R.M.; Gazzaniga M.S.	Illusory contour perception and amodal boundary completion: Evidence of a dissociation following callosotomy	Amodal completion	1999	Journal of Cognitive Neuroscience	11	4	459	466	7	57	10.1162/089892999563535	Article
Caputo G.; Romani A.; Callieco R.; Gaspari D.; Cosi V.	Amodal completion in texture visual evoked potentials	Amodal completion	1999	Vision Research	39	1	31	38	7	24	10.1016/S0042-6989(98)00015-7	Article
Gabora L.	Grounded in perception yet transformed into amodal symbols	Amodal cognitive processes	1999	Behavioral and Brain Sciences	22	4	617			4	10.1017/S0140525X99302144	Short survey
Joseph J.S.; Nakayama K.	Amodal representation depends on the object seen before partial occlusion	Amodal completion	1999	Vision Research	39	2	283	292	9	23	10.1016/S0042-6989(98)00065-0	Article
Vezzani S.	Shrinkage and expansion by amodal completion: A critical review	Amodal completion	1999	Perception	28	8	935	947	12	20	10.1068/p280935	Review
Tse P.U.	Complete mergeability and amodal completion	Amodal completion	1999	Acta Psychologica	102	2-3	165	201	36	45	10.1016/s0001-6918(99)00027-x	Article
Kiritani Y.	Perceptual causality in the amodal completion of kinetic structures	Amodal completion	1999	Psychological Research	62	4	255	260	5	6	10.1007/s004260050054	Article
Potter M.C.; Banks B.S.; Muckenhoupt M.; Chun M.M.	Two attentional deficits in serial target search: The visual attentional blink and an amodal task-switch deficit	Amodal cognitive processes	1998	Journal of Experimental Psychology: Learning Memory and Cognition	24	4	979	992	13	272	10.1037/0278-7393.24.4.979	Article
Tse P.U.; Albert M.K.	Amodal completion in the absence of image tangent discontinuities	Amodal completion	1998	Perception	27	4	455	464	9	34	10.1068/p270455	Article
Ehrenstein W.H.; Gillam B.J.	Early demonstrations of subjective contours, amodal completion, and depth from half-occlusions: Stereoscopic experiments with silhouettes by Adolf von Szily (1921)	Amodal completion	1998	Perception	27	12	1407	1416	9	17	10.1068/p271407	Review
Bruno N.; Bertamini M.; Domini F.	Amodal completion of partly occluded surfaces: Is there a mosaic stage?	Amodal completion	1997	Journal of Experimental Psychology: Human Perception and Performance	23	5	1412	1426	14	57	10.1037/0096-1523.23.5.1412	Article
Rubin N.	A crucial role for l-junctions and T-junctions in the perception of modal and amodal completion	Amodal completion	1997	Investigative Ophthalmology and Visual Science	38	4	S203			2		Article
Ringach D.L.; Shapley R.	Spatial and temporal properties of illusory contours and amodal boundary completion	Amodal completion	1996	Vision Research	36	19	3037	3050	13	190	10.1016/0042-6989(96)00062-4	Article
Palmer S.E.; Neff J.; Beck D.	Late influences on perceptual grouping: Amodal completion	Amodal completion	1996	Psychonomic Bulletin and Review	3	1	75	80	5	41	10.3758/BF03210743	Article
Schumacher E.H.; Lauber E.; Awh A.; Jonides J.; Smith E.E.; Koeppe R.A.	PET evidence for an amodal verbal working memory system	Amodal cognitive processes	1996	NeuroImage	3	2	79	88	9	227	10.1006/nimg.1996.0009	Article
Westman A.S.; Westman R.S.; Orellana C.	Earliest memories and recall by modality usually involve recollections of different memories: Memories are not amodal	Amodal cognitive processes	1996	Perceptual and Motor Skills	84	3 PART 2	1131	1135	4	3	10.2466/pms.1996.82.3c.1131	Article
Grossberg S.	How do form and contrast cues interact during 3-D figure-ground separation and amodal completion?	Amodal completion	1996	Investigative Ophthalmology and Visual Science	37	3	S170			0		Article
Takeichi H.; Nakazawa H.; Murakami I.; Shimojo S.	The theory of the curvature-constraint line for amodal completion	Amodal completion	1995	Perception	24	4	373	389	16	39	10.1068/p240373	Article
Taya R.	The white effect and Kanizsa's modal/amodal completion	Amodal completion	1995	Japanese Psychological Research	37	3	125	133	8	0	10.4992/psycholres1954.37.125	Article
Mussap A.J.; Levi D.M.	Amodal completion and vernier acuity: evidence of 'top-but-not-very-far-down' processes?	Amodal completion	1995	Perception	24	9	1021	1048	27	5	10.1068/p241021	Article
Yamada W.; Fujita N.; Masuda N.	Amodal completion as another perception of color-spreading stimuli	Amodal completion	1993	Perceptual and Motor Skills	76	3 Pt 1	1027	1033	6	6	10.2466/pms.1993.76.3.1027	Article
Streri A.; Spelke E.; Rameix E.	Modality-specific and amodal aspects of object perception in infancy: The case of active touch	Amodal relations	1993	Cognition	47	3	251	279	28	24	10.1016/0010-0277(93)90051-V	Article
Kanizsa G.; Renzi P.; Conte S.; Compostela C.; Guerani L.	Amodal completion in mouse vision	Amodal completion	1993	Perception	22	6	713	721	8	75	10.1068/p220713	Article
Walton G.E.; Bower T.G.R.	Amodal representation of speech in infants	Amodal cognitive processes	1993	Infant Behavior and Development	16	2	233	243	10	44	10.1016/0163-6383(93)80019-5	Article
Purghé F.; Coren S.	Amodal completion, depth stratification, and illusory figures: A test of Kanizsa's explanation	Amodal completion	1992	Perception	21	3	325	335	10	23	10.1068/p210325	Article
Davi M.; Pinna B.; Sambin M.	Amodal completion versus induced inhomogeneities in the organization of illusory figures	Amodal completion	1992	Perception	21	5	627	636	9	2	10.1068/p210627	Article
Bahrick L.E.	Infants' perceptual differentiation of amodal and modality-specific audio-visual relations	Amodal relations	1992	Journal of Experimental Child Psychology	53	2	180	199	19	96	10.1016/0022-0965(92)90048-B	Article
Bonaiuto P.; Giannini A.M.; Bonaiuto M.	Visual illusory productions with or without amodal completion	Amodal completion	1991	Perception	20	2	243	257	14	6	10.1068/p200243	Article
Purghé F.	Is amodal completion necessary for the formation of illusory figures?	Amodal completion	1991	Perception	20	5	623	636	13	4	10.1068/p200623	Article
Shimojo S.; Nakayama K.	Amodal representation of occluded surfaces: Role of invisible stimuli in apparent motion correspondence	Amodal completion	1990	Perception	19	3	285	299	14	73	10.1068/p190285	Article
Gerbino W.	Form categorization and amodal completion. A reply to Wagemans and d'Ydewalle	Amodal completion	1989	Acta Psychologica	72	3	295	300	5	8	10.1016/0001-6918(89)90035-8	Article
Wagemans J.; d'Ydewalle G.	The effects of kinetic occlusion and categorization on amodal completion. A comment on Gerbino and Salmaso (1987)	Amodal completion	1989	Acta Psychologica	72	3	281	293	12	13	10.1016/0001-6918(89)90034-6	Article
Gerbino W.; Salmaso D.	The effect of amodal completion on visual matching	Amodal completion	1987	Acta Psychologica	65	1	25	46	21	63	10.1016/0001-6918(87)90045-X	Article
Day R.H.; Kasperczyk R.T.	Amodal completion as a basis for illusory contours	Amodal completion	1983	Perception & Psychophysics	33	4	355	364	9	21	10.3758/BF03205882	Article
Kanizsa G.	Amodal totalization and the "Gestalt-Error"; [Amodale Ergänzung und "Erwartungsfehler" des Gestaltpsychologen]	Amodal completion	1970	Psychologische Forschung / Psychological Research	33	4	325	344	19	15	10.1007/BF00424558	Article
